# Supplementary material for: Effectiveness Assessment of Bispectral Index Monitoring Compared with Conventional Monitoring in General Anesthesia: A Systematic Review and Meta-Analysis
Source: Anesthesiol Res Pract. 2024 Aug 7;2024:5555481. doi: 10.1155/2024/5555481 (PMC11325011; doi:10.1155/2024/5555481)
Supplement: Supplementary Materials — Supplementary 1: PRISMA 2020 Checklist; Supplementary 2: Supplementary 2.1: Forest Plots and Supplementary 2.2: Funnel Plots. Figure S1: meta-analysis results of postoperative delirium. Figure S2: meta-analysis results of postoperative nausea and vomiting. Figure S3: meta-analysis results of abnormal blood pressure. Figure S4: meta-analysis results of intraoperative awareness. Figure S5: meta-analysis results of postoperative cognitive dysfunction. Figure S6: meta-analysis results of mortality. Figure S7: meta-analysis results of eye-opening time. Figure S8: meta-analysis results of orientation force recovery time. Figure S9: meta-analysis results of extubation time. Figure S10: meta-analysis results of PACU stay duration. Figure S11: meta-analysis results of surgery time. Figure S12: meta-analysis results of anesthetic dosage. Figure S13: subgroup meta-analysis results of anesthetic dosage. [file 5555481.f1.zip]

Archive with 2 entries (2 files):
- 5555481 Supplementary 1 PRISMA 2020 Checklist.docx
- 5555481 Supplementary 2 Forest Plots and Funnel Plots.docx
